# Supplementary material for: The exon junction complex coordinates the cotranscriptional inclusion of blocks of neighboring exons
Source: Genes Dev. 2026 Jan 1;40(1-2):94–109. doi: 10.1101/gad.353081.125 (PMC12758388; doi:10.1101/gad.353081.125)
Supplement: Supplement 1 [file Supplemental_Table_S3.xlsx]

## Sheet: Sheet1
#cellType_RBP_controlBatch	ASEvents_changing_sum	relative_enrichment_of_block_exons_(vs_median_over_all_experiments)	fraction_of_block_exons	block_exon_events	cassettee_exon	retained_intron	alt3ss	alt5ss	putatitive_alt3ss	putative_alt5ss	alt_last_exon	putative_alt_last_exon	alt_first_exon	putative_alt_first_exon	mutally_exclusive_exons
K562_EIF4A3_ENCSR913CAE	2522	6.01237	0.0412371	104	217	1022	206	194	338	119	29	23	67	33	1
HepG2_MAGOH_ENCSR237YZT	1345	5.42007	0.0371747	50	120	730	149	114	3	1	35	23	81	35	2
HepG2_U2AF1_ENCSR067GHD	4515	5.10219	0.0349945	158	817	2733	354	74	17	2	93	57	147	59	4
K562_HNRNPC_ENCSR572FFX	3759	4.84836	0.0332535	125	615	1530	169	140	322	139	101	167	190	169	3
HepG2_HNRNPK_ENCSR237YZT	2076	4.77572	0.0327553	68	215	598	110	62	12	5	60	38	71	32	2
K562_TARDBP_ENCSR129RWD	1228	4.63046	0.031759	39	120	639	39	39	154	44	48	18	49	5	0
HepG2_HNRNPAB_ENCSR279HMU	1087	4.56044	0.0312787	34	74	222	107	48	2	1	30	18	89	27	0
HepG2_STIP1_ENCSR279HMU	1604	4.45399	0.0305486	49	117	477	127	84	7	7	37	26	105	35	0
HepG2_U2AF2_ENCSR491FOC	3311	4.4035	0.0302024	100	531	2160	219	43	22	5	69	45	87	30	0
HepG2_SRSF1_ENCSR603TCV	2107	4.35947	0.0299003	63	351	1453	166	124	12	2	62	24	158	59	0
HepG2_PTBP1_ENCSR603TCV	943	4.17455	0.028632	27	152	303	90	36	5	1	27	10	78	20	0
HepG2_FUS_ENCSR491FOC	527	4.1499	0.028463	15	81	439	26	24	2	1	6	4	41	10	0
K562_SRSF1_ENCSR129RWD	2891	4.13545	0.0283639	82	463	2388	99	111	320	132	57	22	95	12	2
HepG2_PNPT1_ENCSR279HMU	1591	4.12382	0.0282841	45	149	453	112	84	7	5	49	19	105	31	0
HepG2_SLTM_ENCSR491FOC	253	4.03399	0.027668	7	17	169	12	6	0	0	8	1	27	5	1
HepG2_PUF60_ENCSR042QTH	1873	3.89215	0.0266951	50	347	1639	222	59	16	1	42	38	96	37	1
HepG2_MATR3_ENCSR237YZT	1275	3.77365	0.0258824	33	129	729	102	50	9	1	51	44	86	41	0
HepG2_SUB1_ENCSR491FOC	272	3.75221	0.0257353	7	19	136	25	23	0	0	5	9	42	6	0
HepG2_NIP7_ENCSR674KEK	709	3.70155	0.0253879	18	40	449	84	34	3	0	12	13	41	15	0
HepG2_SRSF3_ENCSR264TUE	1861	3.68221	0.0252552	47	216	1015	175	68	12	0	90	65	119	53	1
HepG2_HNRNPD_ENCSR279HMU	916	3.66092	0.0251092	23	58	1941	87	52	2	0	35	23	42	18	0
HepG2_PABPC1_ENCSR279HMU	2051	3.62545	0.0248659	51	223	376	139	98	13	5	67	34	147	61	1
HepG2_HNRNPL_ENCSR042QTH	865	3.53965	0.0242775	21	87	1290	88	40	2	1	38	41	47	22	1
HepG2_HNRNPU_ENCSR305XWT	1186	3.44216	0.0236088	28	194	266	92	50	4	1	54	35	83	23	0
HepG2_ILF3_ENCSR279HMU	1234	3.42642	0.0235008	29	126	280	92	48	4	2	43	19	85	25	0
HepG2_CNOT7_ENCSR279HMU	1239	3.41259	0.023406	29	81	495	94	54	6	3	51	17	101	51	1
HepG2_BOP1_ENCSR264TUE	1285	3.40389	0.0233463	30	92	712	102	74	4	4	37	31	140	57	2
K562_PRPF8_ENCSR661HEL	2918	3.39767	0.0233036	68	222	1753	101	117	265	100	64	35	87	34	1
HepG2_HNRNPC_ENCSR305XWT	1381	3.37842	0.0231716	32	241	221	98	60	7	1	62	64	85	66	2
HepG2_GTF2F1_ENCSR491FOC	259	3.37761	0.023166	6	30	1898	19	7	1	0	8	5	26	4	0
K562_PTBP1_ENCSR129RWD	2349	3.35172	0.0229885	54	191	496	45	35	256	87	48	22	46	34	0
HepG2_U2AF2_ENCSR104ABF	1221	3.34349	0.022932	28	147	691	150	51	5	2	27	24	74	21	0
HepG2_HNRNPA0_ENCSR279HMU	1026	3.26842	0.0224172	23	77	975	104	55	6	0	39	15	76	27	0
HepG2_METAP2_ENCSR689PHN	1036	3.23687	0.0222008	23	90	558	129	64	1	0	21	41	70	39	0
HepG2_RRP9_ENCSR856ZRV	1537	3.22524	0.022121	34	145	972	103	79	7	2	40	14	114	27	0
HepG2_FASTKD1_ENCSR279HMU	1178	3.218	0.0220713	26	72	3020	94	77	2	2	37	12	95	24	0
HepG2_SRFBP1_ENCSR997HCQ	2425	3.12643	0.0214433	52	238	1562	196	85	4	0	49	41	151	47	0
HepG2_IGF2BP1_ENCSR491FOC	1217	3.11487	0.021364	26	80	191	39	46	2	0	25	4	145	18	0
K562_SF3B4_ENCSR344XID	4691	3.077	0.0211042	99	453	3012	223	82	356	152	41	23	116	37	0
HepG2_SF3B4_ENCSR603TCV	1715	3.06052	0.0209913	36	132	1200	135	44	6	1	32	19	76	30	3
HepG2_RBM47_ENCSR279HMU	1525	3.05941	0.0209836	32	131	952	114	71	9	2	41	28	108	36	0
HepG2_PCBP1_ENCSR603TCV	1100	3.04855	0.0209091	23	137	647	115	61	2	0	24	22	56	12	1
HepG2_QKI_ENCSR603TCV	1514	2.98534	0.0204756	31	112	416	102	59	3	0	40	18	90	34	0
HepG2_KHDRBS1_ENCSR279HMU	1080	2.97	0.0203704	22	79	845	98	47	2	1	39	21	93	26	0
HepG2_EIF4A3_ENCSR237YZT	1180	2.96542	0.020339	24	111	677	104	63	2	2	31	27	99	38	2
HepG2_AKAP1_ENCSR237YZT	2040	2.93029	0.020098	41	64	1513	91	47	3	2	62	20	157	39	0
HepG2_RAVER1_ENCSR491FOC	1121	2.86137	0.0196253	22	164	750	50	34	2	1	43	25	107	40	0
K562_PUF60_ENCSR620PUP	2041	2.78599	0.0191083	39	224	1373	157	50	232	95	62	36	47	33	1
HepG2_XRCC6_ENCSR491FOC	210	2.77714	0.0190476	4	43	89	17	13	1	0	3	3	27	10	0
HepG2_GRSF1_ENCSR279HMU	1320	2.76136	0.0189394	25	83	1758	86	59	4	1	45	26	74	41	0
K562_EFTUD2_ENCSR661HEL	2764	2.74298	0.0188133	52	153	1812	103	97	203	78	61	33	69	32	1
K562_U2AF2_ENCSR344XID	6112	2.71944	0.0186518	114	532	514	242	108	459	204	78	42	188	45	2
HepG2_EIF2S1_ENCSR237YZT	971	2.70278	0.0185376	18	71	534	80	48	2	1	35	24	85	22	1
HepG2_SF3A3_ENCSR691IVR	3505	2.66225	0.0182596	64	315	2396	264	168	7	4	46	41	128	71	0
K562_U2AF1_ENCSR344XID	4990	2.60044	0.0178357	89	424	761	183	67	379	156	72	34	192	62	1
HepG2_HNRNPA1_ENCSR305XWT	730	2.59644	0.0178082	13	46	387	73	45	2	1	19	19	74	26	0
K562_HNRNPK_ENCSR129RWD	2079	2.59481	0.017797	37	131	647	39	36	214	110	34	19	95	28	2
HepG2_SART3_ENCSR279HMU	960	2.58187	0.0177083	17	48	411	96	41	3	1	34	20	65	27	0
HepG2_LIN28B_ENCSR674KEK	793	2.57402	0.0176545	14	61	985	73	29	5	4	22	25	54	18	0
HepG2_RBM25_ENCSR603TCV	1419	2.56871	0.017618	25	155	317	101	67	4	0	36	40	73	25	0
K562_PUS1_ENCSR143COQ	7012	2.55753	0.0175414	123	296	5266	96	82	468	209	169	77	125	25	0
HepG2_PSIP1_ENCSR674KEK	572	2.54895	0.0174825	10	47	312	67	38	2	0	12	14	49	21	0
K562_PCBP2_ENCSR129RWD	3688	2.53015	0.0173536	64	138	621	51	62	251	131	42	15	85	17	0
HepG2_SF3B1_ENCSR264TUE	2480	2.52798	0.0173387	43	260	1727	156	55	4	1	51	28	116	35	2
HepG2_APOBEC3C_ENCSR279HMU	755	2.51046	0.0172185	13	31	153	69	44	1	0	33	12	50	13	0
K562_RPS19_ENCSR661HEL	2278	2.49614	0.0171203	39	152	306	76	74	202	87	39	17	67	25	1
HepG2_XRCC5_ENCSR491FOC	293	2.48805	0.0170648	5	15	963	16	21	0	0	7	2	39	10	0
HepG2_RBM27_ENCSR674KEK	765	2.47765	0.0169935	13	44	1085	76	30	3	1	23	19	50	20	0
HepG2_RTF1_ENCSR491FOC	177	2.47119	0.0169492	3	11	105	14	8	0	0	1	5	27	3	0
K562_MATR3_ENCSR129RWD	718	2.43677	0.0167131	12	60	737	15	12	102	18	25	20	32	9	0
HepG2_HNRNPM_ENCSR067GHD	736	2.37717	0.0163043	12	100	400	68	53	3	1	24	21	54	29	0
HepG2_MARK2_ENCSR674KEK	621	2.34783	0.0161031	10	42	1430	86	42	1	1	10	12	44	15	0
HepG2_NCBP2_ENCSR237YZT	1118	2.34741	0.0161002	18	108	240	62	55	7	2	33	24	79	25	1
HepG2_LARP7_ENCSR674KEK	686	2.3379	0.016035	11	64	1008	82	40	3	3	12	15	45	24	0
HepG2_SNRNP70_ENCSR264TUE	2064	2.3311	0.0159884	33	205	1401	157	93	6	1	63	34	130	51	0
HepG2_PCBP2_ENCSR491FOC	1198	2.31235	0.0158598	19	81	370	36	33	1	0	12	5	62	10	0
HepG2_HDGF_ENCSR538QOG	568	2.31021	0.0158451	9	24	737	88	30	1	0	14	23	49	27	0
HepG2_UCHL5_ENCSR856ZRV	1081	2.29288	0.0157262	17	43	412	74	37	4	1	39	16	69	22	0
HepG2_G3BP2_ENCSR237YZT	827	2.2919	0.0157195	13	39	403	74	40	5	0	20	28	69	27	1
HepG2_FIP1L1_ENCSR067GHD	774	2.26046	0.0155039	12	69	1699	70	43	1	0	38	23	89	50	0
HepG2_XPO5_ENCSR279HMU	974	2.24538	0.0154004	15	50	522	90	54	4	1	32	19	63	19	0
HepG2_SRSF7_ENCSR105NML	976	2.24078	0.0153689	15	94	3246	142	70	1	1	26	30	56	45	1
HepG2_MTPAP_ENCSR264TUE	1323	2.20408	0.0151172	20	41	370	117	52	1	1	26	21	61	30	0
HepG2_DDX1_ENCSR305XWT	398	2.19799	0.0150754	6	14	398	54	25	0	0	6	12	46	14	0
HepG2_HNRNPLL_ENCSR264TUE	1354	2.15362	0.014771	20	102	939	124	58	4	4	30	39	85	55	1
HepG2_SUPT6H_ENCSR067GHD	474	2.15316	0.0147679	7	31	271	50	31	2	1	14	8	35	23	1
HepG2_TFIP11_ENCSR856ZRV	610	2.15115	0.0147541	9	45	326	66	33	3	0	20	17	70	20	0
HepG2_TARDBP_ENCSR264TUE	1356	2.15044	0.0147493	20	66	657	109	62	1	3	31	29	81	29	1
HepG2_SRSF7_ENCSR603TCV	747	2.14699	0.0147256	11	55	387	76	44	2	0	32	15	51	21	1
K562_MAGOH_ENCSR129RWD	955	2.13738	0.0146597	14	41	525	50	46	126	60	22	9	22	13	1
HepG2_UTP3_ENCSR691IVR	1300	2.13092	0.0146154	19	70	1383	167	79	2	3	53	57	104	48	0
K562_PRPF6_ENCSR815CVQ	549	2.12459	0.0145719	8	7	341	58	35	38	34	13	14	29	13	0
HepG2_AGO1_ENCSR003EKR	755	2.12424	0.0145695	11	24	359	87	50	2	1	20	23	60	24	0
HepG2_ZRANB2_ENCSR491FOC	207	2.11304	0.0144928	3	3	136	16	24	1	0	3	3	16	2	0
K562_HNRNPU_ENCSR438MDN	2078	2.10491	0.014437	30	175	704	167	99	217	97	68	60	85	53	0
HepG2_SBDS_ENCSR279HMU	842	2.07791	0.0142518	12	32	911	83	48	1	0	28	11	75	19	0
HepG2_NPM1_ENCSR104ABF	705	2.06808	0.0141844	10	12	446	128	54	1	1	20	25	56	22	0
HepG2_LSM11_ENCSR674KEK	639	2.05352	0.0140845	9	38	283	86	41	1	0	9	14	44	17	0
K562_SF1_ENCSR164MUK	2988	2.0494	0.0140562	42	223	1014	129	79	244	86	56	35	82	27	0
K562_SAFB_ENCSR341TTW	1449	2.01242	0.0138026	20	57	252	105	60	110	57	33	30	71	24	0
HepG2_TUFM_ENCSR042QTH	513	1.98947	0.0136452	7	45	252	66	50	2	0	19	11	21	12	0
K562_RBM39_ENCSR164MUK	3606	1.9812	0.0135885	49	264	893	140	84	268	118	78	42	90	34	0
K562_POLR2G_ENCSR341TTW	1111	1.9685	0.0135014	15	51	2762	76	51	76	40	26	28	84	32	1
K562_SF3B1_ENCSR424QCW	3135	1.9533	0.0133971	42	170	787	203	88	283	101	67	83	120	39	0
HepG2_CIRBP_ENCSR237YZT	1200	1.944	0.0133333	16	45	1163	81	44	1	0	20	11	93	40	1
HepG2_PRPF8_ENCSR856ZRV	2480	1.94008	0.0133065	33	122	479	109	80	4	1	42	21	99	39	1
HepG2_PRPF6_ENCSR491FOC	301	1.93754	0.013289	4	24	490	17	19	1	0	5	6	48	11	0
HepG2_EIF2S2_ENCSR067GHD	454	1.92687	0.0132159	6	29	485	48	33	2	0	15	13	26	15	0
HepG2_FKBP4_ENCSR856ZRV	530	1.92566	0.0132075	7	24	254	66	27	3	0	13	5	56	19	0
HepG2_EIF4G1_ENCSR042QTH	838	1.91384	0.0131265	11	28	489	82	34	0	0	23	13	52	33	0
HepG2_EWSR1_ENCSR538QOG	998	1.8992	0.0130261	13	117	594	98	41	4	0	25	25	64	17	0
HepG2_TRIM56_ENCSR305XWT	385	1.89351	0.012987	5	24	953	49	30	0	1	7	12	45	19	0
K562_HNRNPA2B1_ENCSR164MUK	2334	1.87404	0.0128535	30	141	496	92	67	212	87	79	46	80	17	0
HepG2_CKAP4_ENCSR538QOG	1956	1.8635	0.0127812	25	94	454	121	71	1	2	36	18	70	35	0
K562_RAVER1_ENCSR344XID	1814	1.84862	0.0126792	23	29	1713	81	67	152	83	36	21	97	20	0
HepG2_DDX3X_ENCSR237YZT	1421	1.84687	0.0126671	18	71	1952	77	51	5	2	33	26	107	32	1
K562_XRCC6_ENCSR815CVQ	2000	1.8225	0.0125	25	154	610	89	64	202	66	43	30	48	33	2
HepG2_KHSRP_ENCSR237YZT	647	1.80278	0.0123648	8	38	324	65	32	0	1	26	15	33	22	1
HepG2_SRSF5_ENCSR042QTH	813	1.79336	0.0123001	10	69	759	75	52	3	1	19	17	57	23	0
K562_AQR_ENCSR718EWL	9304	1.78646	0.0122528	114	458	665	1648	198	713	262	100	51	235	125	0
K562_PCBP1_ENCSR129RWD	736	1.78288	0.0122283	9	48	533	41	30	106	29	17	3	25	7	0
HepG2_HLTF_ENCSR491FOC	655	1.78076	0.0122137	8	44	365	21	26	1	0	9	3	77	17	0
K562_EIF3D_ENCSR661HEL	1486	1.76608	0.0121131	18	67	403	82	69	124	61	38	25	65	18	0
HepG2_CELF1_ENCSR042QTH	745	1.76134	0.0120805	9	53	405	85	40	1	2	26	19	79	32	1
K562_SYNCRIP_ENCSR341TTW	1745	1.75461	0.0120344	21	76	853	110	63	139	94	43	24	69	22	0
HepG2_SRSF9_ENCSR603TCV	1083	1.75014	0.0120037	13	74	1483	90	73	5	1	20	23	117	66	0
HepG2_RPS2_ENCSR674KEK	667	1.74873	0.011994	8	34	1082	71	36	3	1	18	19	47	28	0
HepG2_IGF2BP3_ENCSR237YZT	837	1.74194	0.0119474	10	59	1025	90	47	2	0	19	15	61	23	0
HepG2_DKC1_ENCSR538QOG	942	1.70255	0.0116773	11	52	652	111	69	1	1	21	27	101	33	1
HepG2_ETF1_ENCSR997HCQ	1380	1.69043	0.0115942	16	72	403	181	87	1	1	38	38	102	57	0
K562_PPIL4_ENCSR419JMU	1726	1.68946	0.0115875	20	23	1420	109	39	132	61	46	40	63	21	0
HepG2_ILF2_ENCSR305XWT	608	1.67862	0.0115132	7	66	325	79	26	1	2	20	17	41	23	0
HepG2_ASCC1_ENCSR237YZT	1478	1.677	0.011502	17	41	545	81	48	6	0	37	12	60	29	2
HepG2_NSUN2_ENCSR264TUE	1479	1.67586	0.0114943	17	36	1524	106	54	3	1	36	32	67	44	1
HepG2_FMR1_ENCSR042QTH	435	1.67586	0.0114943	5	10	604	71	27	0	0	15	14	51	18	0
HepG2_BCLAF1_ENCSR856ZRV	696	1.67586	0.0114943	8	55	296	80	21	4	3	28	16	55	22	1
K562_SUPV3L1_ENCSR661HEL	1143	1.65827	0.0113736	13	50	923	81	47	104	40	27	11	39	19	1
K562_RBM15_ENCSR143COQ	2470	1.65279	0.011336	28	135	576	81	54	206	67	86	37	72	28	0
HepG2_GRWD1_ENCSR674KEK	530	1.65057	0.0113208	6	31	5169	55	28	0	0	11	13	54	19	0
HepG2_RPS3A_ENCSR279HMU	795	1.65057	0.0113208	9	32	562	76	31	1	1	15	9	72	20	0
HepG2_DDX59_ENCSR264TUE	1154	1.64246	0.0112652	13	61	2776	112	50	5	0	42	28	57	47	0
HepG2_CPSF6_ENCSR264TUE	1341	1.63087	0.0111857	15	109	328	124	55	6	2	54	34	86	33	1
HepG2_TIA1_ENCSR603TCV	716	1.62905	0.0111732	8	37	610	81	48	3	0	31	21	51	33	0
K562_EIF3A_ENCSR667PLJ	1978	1.62164	0.0111223	22	116	487	127	75	153	87	32	21	94	20	1
HepG2_TAF15_ENCSR603TCV	1629	1.61105	0.0110497	18	49	449	95	54	2	1	44	24	137	29	0
HepG2_AUH_ENCSR997HCQ	1087	1.60957	0.0110396	12	26	1428	147	65	6	0	32	38	86	34	1
HepG2_EIF4B_ENCSR237YZT	818	1.60416	0.0110024	9	56	4414	80	33	3	0	31	14	74	29	1
HepG2_DNAJC2_ENCSR305XWT	460	1.58478	0.0108696	5	21	529	60	35	0	1	22	9	35	18	0
K562_AGGF1_ENCSR143COQ	3369	1.55797	0.0106857	36	169	572	80	50	260	94	82	49	70	27	0
HepG2_RPLP0_ENCSR674KEK	751	1.55313	0.0106525	8	49	821	69	43	0	0	21	9	108	39	0
HepG2_DDX55_ENCSR856ZRV	846	1.55106	0.0106383	9	54	311	76	53	1	0	22	22	124	43	0
K562_FUS_ENCSR084SCN	940	1.55106	0.0106383	10	33	1176	83	50	80	45	29	28	61	22	0
HepG2_SSB_ENCSR997HCQ	1508	1.54695	0.0106101	16	92	510	161	68	4	2	61	43	140	64	2
K562_NAA15_ENCSR143COQ	2455	1.54411	0.0105906	26	84	310	80	61	173	71	56	36	51	24	0
HepG2_G3BP1_ENCSR237YZT	850	1.54376	0.0105882	9	70	486	70	38	3	0	23	17	64	35	1
HepG2_GPKOW_ENCSR264TUE	1524	1.53071	0.0104987	16	113	2237	125	69	6	4	58	36	96	37	1
K562_APOBEC3C_ENCSR620PUP	864	1.51875	0.0104167	9	25	399	51	37	67	44	26	21	34	22	0
HepG2_DROSHA_ENCSR481WJH	2894	1.5114	0.0103663	30	70	542	402	191	4	2	85	72	166	89	2
K562_KHSRP_ENCSR129RWD	965	1.51088	0.0103627	10	25	2408	24	15	117	50	16	8	35	12	0
K562_METAP2_ENCSR424QCW	1548	1.50698	0.0103359	16	35	431	128	54	124	59	42	32	76	33	0
HepG2_NOL12_ENCSR042QTH	484	1.5062	0.0103306	5	25	177	59	32	3	2	20	11	51	24	0
HepG2_PUM1_ENCSR042QTH	680	1.50088	0.0102941	7	45	511	83	42	1	0	24	25	59	31	0
HepG2_BCCIP_ENCSR856ZRV	877	1.49624	0.0102623	9	43	487	63	47	0	0	30	26	58	29	0
K562_SNRNP200_ENCSR164MUK	2536	1.49479	0.0102524	26	104	831	99	54	191	87	78	48	70	28	0
HepG2_GNB2L1_ENCSR674KEK	587	1.49029	0.0102215	6	38	166	69	30	2	0	29	22	52	22	0
HepG2_AARS_ENCSR856ZRV	685	1.48993	0.010219	7	41	963	79	41	2	0	24	24	37	25	2
HepG2_RECQL_ENCSR603TCV	589	1.48523	0.0101868	6	11	632	89	41	0	0	13	15	50	23	0
HepG2_FXR1_ENCSR237YZT	393	1.48397	0.0101781	4	15	736	52	14	2	0	8	9	24	13	0
K562_DDX47_ENCSR031RRO	2272	1.47597	0.0101232	23	84	1593	268	121	170	93	59	63	115	56	1
HepG2_FTO_ENCSR264TUE	2318	1.44668	0.00992235	23	92	698	163	72	7	2	66	36	104	37	1
K562_EIF3G_ENCSR084SCN	1918	1.44432	0.00990615	19	104	254	134	81	172	92	41	28	70	36	1
K562_RRP9_ENCSR661HEL	1629	1.43204	0.00982198	16	11	469	44	19	142	63	29	21	38	11	0
HepG2_PABPC4_ENCSR237YZT	1019	1.43081	0.00981354	10	60	370	64	44	7	2	32	15	99	37	1
HepG2_SUPV3L1_ENCSR856ZRV	1229	1.4236	0.00976404	12	99	1095	113	59	3	2	37	13	137	79	3
HepG2_IGF2BP2_ENCSR237YZT	720	1.4175	0.00972222	7	48	303	64	27	0	1	23	18	75	29	2
HepG2_RBM22_ENCSR997HCQ	2789	1.41147	0.00968089	27	99	739	242	129	4	3	48	44	181	59	1
K562_IGF2BP2_ENCSR129RWD	726	1.40579	0.00964187	7	33	1212	27	16	86	35	25	8	25	4	0
K562_FXR1_ENCSR913CAE	1583	1.38155	0.00947568	15	56	357	72	50	136	63	37	20	69	29	1
K562_UCHL5_ENCSR661HEL	851	1.37062	0.00940071	8	21	672	51	21	63	28	14	14	35	20	0
K562_SSB_ENCSR084SCN	1280	1.36687	0.009375	12	37	574	114	50	108	49	28	20	70	34	0
HepG2_TIAL1_ENCSR305XWT	1403	1.35096	0.00926586	13	92	997	100	48	1	3	25	14	102	35	0
K562_EIF4G1_ENCSR667PLJ	543	1.34254	0.0092081	5	12	428	66	29	35	13	15	14	34	17	0
K562_HNRNPA0_ENCSR419JMU	1858	1.33401	0.00914962	17	24	1135	104	53	114	67	44	46	66	38	0
K562_IGF2BP3_ENCSR129RWD	779	1.31014	0.00898588	7	23	308	33	15	98	17	13	7	27	7	0
K562_PABPC1_ENCSR419JMU	1007	1.30308	0.00893744	9	17	484	76	44	68	27	20	36	57	20	0
K562_SND1_ENCSR084SCN	1011	1.29792	0.00890208	9	26	313	91	48	61	53	25	18	85	31	0
K562_TRA2A_ENCSR129RWD	452	1.29027	0.00884956	4	18	554	24	15	52	24	11	10	14	4	0
K562_G3BP2_ENCSR344XID	1824	1.27895	0.00877193	16	31	841	77	75	144	94	35	29	119	26	0
K562_NCBP2_ENCSR913CAE	916	1.27336	0.00873362	8	18	608	72	43	70	36	29	16	41	20	0
K562_FXR2_ENCSR828YEB	7851	1.26282	0.00866132	68	110	1116	982	366	584	232	152	184	319	241	1
HepG2_ACO1_ENCSR538QOG	927	1.25825	0.00862999	8	50	318	74	53	5	0	22	24	97	46	0
K562_KHDRBS1_ENCSR667PLJ	464	1.2569	0.00862069	4	8	713	57	32	29	18	10	16	20	12	0
K562_YTHDC2_ENCSR164MUK	1514	1.25192	0.00858653	13	32	970	78	45	105	37	44	32	42	22	0
HepG2_RBM17_ENCSR104ABF	699	1.2515	0.00858369	6	33	378	184	60	1	0	18	18	49	19	0
K562_SUPT6H_ENCSR164MUK	1169	1.24722	0.00855432	10	36	317	85	51	76	39	39	26	37	17	0
K562_TAF15_ENCSR344XID	2342	1.24509	0.00853971	20	21	285	76	78	138	97	29	34	146	36	0
HepG2_DDX28_ENCSR856ZRV	586	1.24403	0.00853242	5	20	251	71	34	2	0	21	14	20	19	0
HepG2_NUSAP1_ENCSR674KEK	470	1.24085	0.00851064	4	26	1603	71	35	2	1	15	12	24	12	0
K562_AGO1_ENCSR084SCN	1421	1.23125	0.00844476	12	49	1105	104	66	104	61	27	17	82	23	0
HepG2_UBE2L3_ENCSR042QTH	593	1.22934	0.0084317	5	50	881	72	43	1	0	20	15	50	34	0
K562_SMN1_ENCSR419JMU	1429	1.22435	0.00839748	12	17	1158	97	55	113	67	29	34	57	15	0
HepG2_PUS1_ENCSR538QOG	834	1.22374	0.00839329	7	61	379	97	52	0	0	27	19	85	37	0
K562_AKAP8L_ENCSR143COQ	3107	1.22008	0.0083682	26	135	999	73	67	213	74	77	44	78	40	0
HepG2_NONO_ENCSR856ZRV	840	1.215	0.00833333	7	57	399	77	45	3	1	28	19	79	27	0
HepG2_RBM14_ENCSR521WAI	1326	1.2095	0.00829563	11	37	379	216	102	1	1	37	50	84	74	0
K562_RTF1_ENCSR815CVQ	1099	1.19399	0.00818926	9	31	268	68	38	92	52	19	11	38	29	0
K562_RBM25_ENCSR344XID	1710	1.19368	0.00818713	14	99	1431	99	68	148	78	54	25	89	28	0
HepG2_PUM2_ENCSR042QTH	733	1.19345	0.00818554	6	74	848	88	47	2	1	21	23	74	26	0
K562_DAZAP1_ENCSR815CVQ	613	1.18923	0.00815661	5	35	449	51	32	72	18	10	16	34	14	0
K562_KRR1_ENCSR424QCW	2090	1.18593	0.00813397	17	63	2562	166	71	169	91	40	47	98	37	0
K562_SRSF7_ENCSR129RWD	864	1.18125	0.00810185	7	79	689	44	32	125	66	22	11	34	8	0
K562_AARS_ENCSR572FFX	869	1.17445	0.00805524	7	16	1780	71	51	81	39	19	11	64	13	0
HepG2_DHX30_ENCSR305XWT	625	1.1664	0.008	5	15	309	68	30	0	1	17	17	58	21	0
HepG2_HNRNPA2B1_ENCSR042QTH	632	1.15348	0.00791139	5	26	393	80	37	2	2	16	19	62	14	0
HepG2_PA2G4_ENCSR689PHN	763	1.14653	0.0078637	6	75	663	131	46	2	0	13	27	36	27	0
K562_HNRNPAB_ENCSR419JMU	1276	1.14263	0.00783699	10	16	392	106	47	93	43	29	35	46	25	0
K562_XRCC5_ENCSR815CVQ	1407	1.13987	0.00781805	11	46	640	90	42	119	37	32	12	34	28	0
K562_RBM22_ENCSR129RWD	1800	1.134	0.00777778	14	17	369	51	53	97	46	28	5	47	13	0
K562_TBRG4_ENCSR344XID	1674	1.13226	0.00776583	13	23	792	94	62	98	83	25	23	90	33	0
K562_SRP68_ENCSR661HEL	903	1.13023	0.00775194	7	7	1396	50	21	74	29	16	6	23	21	0
HepG2_RPS5_ENCSR674KEK	517	1.12805	0.00773694	4	22	1087	72	34	2	0	15	13	30	21	0
K562_PABPN1_ENCSR164MUK	2216	1.1185	0.00767148	17	92	380	81	54	159	47	72	45	66	27	0
K562_MAK16_ENCSR143COQ	795	1.10038	0.00754717	6	23	854	49	46	58	27	32	30	44	12	0
K562_RPS3A_ENCSR419JMU	1463	1.09624	0.0075188	11	23	636	110	52	103	79	36	25	68	29	0
HepG2_HNRNPUL1_ENCSR104ABF	673	1.08321	0.00742942	5	21	388	166	50	0	1	15	18	35	32	0
K562_NONO_ENCSR661HEL	1486	1.07927	0.00740242	11	13	304	42	26	125	31	25	13	24	25	0
K562_RECQL_ENCSR344XID	946	1.07886	0.00739958	7	7	897	84	39	76	29	25	29	63	15	0
K562_UPF1_ENCSR174OYC	676	1.0784	0.00739645	5	11	3973	76	32	41	31	22	18	37	28	0
K562_PHF6_ENCSR572FFX	549	1.0623	0.00728597	4	9		59	27	56	17	18	12	33	16	0
K562_FMR1_ENCSR424QCW	2335	1.0615	0.00728051	17	74	1883	170	77	220	87	50	59	96	48	0
HepG2_ABCF1_ENCSR067GHD	550	1.06036	0.00727273	4	31	1124	70	35	0	2	18	18	53	18	1
HepG2_FUBP3_ENCSR376RJN	3329	1.05113	0.00720937	24	60	497	757	303	3	0	60	135	219	175	0
HepG2_DNAJC21_ENCSR305XWT	419	1.04391	0.0071599	3	20	546	71	36	1	0	11	20	46	13	0
HepG2_PES1_ENCSR538QOG	564	1.03404	0.0070922	4	19	300	86	47	0	0	19	25	31	27	0
K562_AKAP8_ENCSR143COQ	848	1.0316	0.00707547	6	23	300	69	37	79	41	18	20	44	14	0
HepG2_CCAR2_ENCSR674KEK	425	1.02918	0.00705882	3	16	198	72	31	1	0	12	16	37	19	1
K562_PTBP1_ENCSR163JUC	854	1.02436	0.00702576	6	71	477	92	52	85	34	24	30	36	41	0
HepG2_RBFOX2_ENCSR104ABF	712	1.02388	0.00702247	5	30	216	135	66	3	0	21	19	44	16	0
HepG2_DDX21_ENCSR003EKR	1003	1.01755	0.00697906	7	80	601	105	71	7	0	31	20	119	43	0
K562_SERBP1_ENCSR661HEL	870	1.00552	0.00689655	6	36	353	61	31	74	44	12	9	40	22	0
K562_TRIM56_ENCSR572FFX	726	1.00413	0.00688705	5	11	372	61	28	60	31	30	26	29	14	0
K562_IGF2BP1_ENCSR129RWD	582	1.00206	0.00687285	4	17	514	23	14	75	23	22	4	32	3	0
K562_EEF2_ENCSR661HEL	1020	1.00059	0.00686275	7	19	415	58	43	78	42	22	11	48	36	0
HepG2_SERBP1_ENCSR689PHN	583	1.00034	0.00686106	4	67	327	72	39	1	0	19	15	50	19	1
HepG2_AKAP8L_ENCSR538QOG	729	1	0.00685871	5	55	1211	92	38	0	2	27	36	52	34	0
HepG2_EXOSC9_ENCSR003EKR	730	0.99863	0.00684932	5	34	1375	86	51	2	0	19	28	42	32	0
HepG2_NELFE_ENCSR603TCV	730	0.99863	0.00684932	5	24	520	108	36	1	0	24	27	79	27	0
K562_GRSF1_ENCSR118EFE	2340	0.996923	0.00683761	16	35	933	246	105	174	82	66	51	88	73	0
HepG2_YBX3_ENCSR305XWT	439	0.996355	0.00683371	3	13	332	52	36	0	0	11	8	32	20	0
K562_PA2G4_ENCSR661HEL	1318	0.995599	0.00682853	9	7	634	49	27	102	41	23	11	35	15	0
K562_BOP1_ENCSR424QCW	1621	0.989389	0.00678593	11	44	264	141	54	153	59	29	56	85	37	0
HepG2_CDC40_ENCSR481WJH	3979	0.989344	0.00678562	27	82	1494	562	220	5	2	110	101	190	116	0
K562_ILF2_ENCSR419JMU	1773	0.986802	0.00676819	12	53	1125	133	56	156	62	38	44	81	36	0
HepG2_DDX24_ENCSR003EKR	752	0.969415	0.00664894	5	19	982	99	48	0	0	13	14	72	28	0
HepG2_NUP35_ENCSR960MSV	2865	0.966911	0.00663176	19	38	426	603	261	2	2	86	150	168	160	1
K562_TFIP11_ENCSR661HEL	1058	0.96465	0.00661626	7	15	914	52	31	85	29	21	19	42	17	0
HepG2_SUCLG1_ENCSR042QTH	605	0.963967	0.00661157	4	37	1928	79	43	2	0	19	16	60	20	0
K562_PPIG_ENCSR032YMP	605	0.963967	0.00661157	4	3	454	74	26	34	27	11	15	34	16	0
HepG2_RBM39_ENCSR104ABF	610	0.956066	0.00655738	4	35	716	94	56	1	0	8	11	38	18	0
K562_HNRNPM_ENCSR032YMP	1527	0.954813	0.00654879	10	122	656	81	66	152	39	51	27	51	42	0
K562_PABPC4_ENCSR344XID	1682	0.953508	0.00653983	11	33	726	83	57	110	55	30	24	86	37	0
K562_FASTKD2_ENCSR084SCN	918	0.952941	0.00653595	6	14	442	97	56	59	35	24	24	70	33	0
HepG2_RPS19_ENCSR689PHN	921	0.949837	0.00651466	6	102	1034	115	66	2	1	17	22	93	42	0
K562_SART3_ENCSR419JMU	2162	0.944126	0.00647549	14	26	1036	139	77	173	78	46	31	81	29	0
K562_CIRBP_ENCSR129RWD	474	0.922785	0.00632911	3	12	334	17	15	56	24	11	5	30	10	0
HepG2_HNRNPF_ENCSR305XWT	474	0.922785	0.00632911	3	23	345	60	30	1	0	14	11	34	13	0
HepG2_FASTKD2_ENCSR003EKR	640	0.91125	0.00625	4	37	250	80	41	2	0	9	24	43	31	0
K562_EIF4G2_ENCSR620PUP	803	0.907846	0.00622665	5	18	402	54	32	60	25	16	16	29	10	0
HepG2_CSTF2_ENCSR856ZRV	643	0.906998	0.00622084	4	46	285	66	50	2	0	19	14	45	24	0
K562_YBX3_ENCSR667PLJ	484	0.903719	0.00619835	3	12	312	60	20	52	19	5	3	33	11	0
HepG2_RPLP0_ENCSR105NML	976	0.896311	0.00614754	6	51	1347	142	73	0	1	34	41	93	38	0
HepG2_RPS10_ENCSR491FOC	326	0.894478	0.00613497	2	32	369	37	10	0	0	14	4	38	8	0
HepG2_RBM5_ENCSR481WJH	1469	0.893261	0.00612662	9	39	373	258	76	2	2	31	42	89	47	0
K562_TROVE2_ENCSR092WKG	3786	0.885737	0.00607501	23	81	1068	812	287	273	109	58	117	151	190	0
K562_RPS10_ENCSR084SCN	828	0.880435	0.00603865	5	9	181	91	48	74	34	14	25	59	29	0
K562_FIP1L1_ENCSR032YMP	1210	0.843471	0.00578512	7	15	874	77	49	106	43	27	25	43	26	0
K562_NELFE_ENCSR129RWD	700	0.833143	0.00571429	4	27	288	19	14	80	27	21	7	52	5	0
K562_G3BP1_ENCSR129RWD	1067	0.819869	0.00562324	6	14	422	24	19	95	39	35	4	31	2	0
HepG2_KIF1C_ENCSR538QOG	535	0.81757	0.00560748	3	11	876	86	37	0	0	10	21	37	17	0
K562_DDX52_ENCSR661HEL	536	0.816045	0.00559701	3	8	757	46	27	43	15	16	16	42	10	0
HepG2_DAZAP1_ENCSR003EKR	736	0.792391	0.00543478	4	42	1145	103	48	1	1	15	18	67	36	2
HepG2_FAM120A_ENCSR689PHN	554	0.789531	0.00541516	3	28	1155	96	40	1	0	21	11	35	20	0
HepG2_DAZAP1_ENCSR042QTH	556	0.786691	0.00539568	3	31	544	65	32	0	0	14	24	48	19	0
K562_HNRNPL_ENCSR031RRO	1669	0.786219	0.00539245	9	89	1451	237	100	137	67	55	80	74	58	0
K562_DDX24_ENCSR913CAE	1113	0.785984	0.00539084	6	22	756	66	43	78	40	32	15	37	29	0
HepG2_EIF3G_ENCSR003EKR	557	0.785278	0.005386	3	11	299	100	32	0	1	16	18	47	29	0
K562_HNRNPUL1_ENCSR164MUK	743	0.784926	0.00538358	4	14	292	74	30	70	18	27	16	40	10	0
K562_KIF1C_ENCSR143COQ	1674	0.783871	0.00537634	9	67	515	66	42	121	44	39	31	46	20	0
K562_ESF1_ENCSR032YMP	755	0.77245	0.00529801	4	18	363	65	47	65	17	11	22	41	30	0
K562_HSPD1_ENCSR032YMP	945	0.771429	0.00529101	5	22	726	76	48	73	30	19	19	35	23	0
K562_DDX55_ENCSR572FFX	757	0.770409	0.00528402	4	8	423	77	47	55	29	26	17	53	18	0
K562_FUBP3_ENCSR913CAE	763	0.764351	0.00524246	4	24	831	55	24	60	25	23	18	26	14	0
K562_MSI2_ENCSR620PUP	578	0.756747	0.00519031	3	13	320	61	18	46	28	18	13	15	24	0
HepG2_DDX6_ENCSR237YZT	1156	0.756747	0.00519031	6	68	561	80	46	2	1	34	19	85	25	1
K562_FTO_ENCSR424QCW	1552	0.751546	0.00515464	8	33	377	133	70	129	59	28	42	66	41	0
HepG2_RCC2_ENCSR674KEK	584	0.748973	0.00513699	3	26	403	83	37	1	0	22	22	41	22	0
HepG2_EFTUD2_ENCSR689PHN	792	0.736364	0.00505051	4	44	789	103	51	1	1	12	28	41	36	0
HepG2_NAA15_ENCSR067GHD	397	0.734509	0.00503778	2	12	327	55	25	2	0	11	9	17	11	0
K562_AKAP1_ENCSR913CAE	1209	0.723573	0.00496278	6	34	470	77	32	110	42	37	15	31	20	0
HepG2_ZNF622_ENCSR691IVR	1224	0.714706	0.00490196	6	36	517	166	75	4	2	24	43	95	43	0
K562_UTP18_ENCSR143COQ	2041	0.714356	0.00489956	10	83	836	72	50	126	61	46	29	52	27	0
K562_ASCC1_ENCSR913CAE	818	0.712958	0.00488998	4	13	253	81	38	71	36	21	16	30	12	0
HepG2_SFPQ_ENCSR104ABF	818	0.712958	0.00488998	4	36	774	176	75	0	0	17	27	65	34	0
K562_MBNL1_ENCSR143COQ	826	0.706053	0.00484262	4	26	339	69	36	66	26	29	24	26	11	0
HepG2_PKM_ENCSR689PHN	627	0.697608	0.00478469	3	51	401	83	44	2	2	9	12	29	22	0
HepG2_EIF3D_ENCSR689PHN	632	0.692089	0.00474684	3	41	477	91	42	3	1	14	11	51	31	0
K562_PES1_ENCSR661HEL	850	0.686118	0.00470588	4	4	384	50	19	95	19	14	17	26	11	0
HepG2_SDAD1_ENCSR521WAI	1067	0.683224	0.00468604	5	16	1304	200	79	1	0	38	50	75	57	1
HepG2_XRN2_ENCSR856ZRV	862	0.676566	0.00464037	4	32	506	82	51	0	2	28	24	81	36	0
HepG2_DDX52_ENCSR689PHN	434	0.671889	0.00460829	2	15	224	70	47	0	0	7	20	34	16	0
K562_EIF4B_ENCSR913CAE	655	0.667786	0.00458015	3	22	693	65	34	43	42	23	21	27	29	0
HepG2_SRSF5_ENCSR491FOC	219	0.665753	0.00456621	1	23	344	14	14	0	0	3	2	33	5	0
K562_GPKOW_ENCSR424QCW	1546	0.660155	0.00452781	7	41	574	142	72	141	67	37	43	72	44	0
K562_DDX6_ENCSR913CAE	888	0.656757	0.0045045	4	28	124	60	39	76	30	37	21	25	23	0
HepG2_PHF6_ENCSR674KEK	449	0.649443	0.00445434	2	24	854	70	26	0	0	9	6	51	20	0
K562_BUD13_ENCSR032YMP	903	0.645847	0.00442968	4	18	488	74	47	74	31	13	12	36	21	0
K562_DGCR8_ENCSR599PZD	5258	0.637771	0.00437429	23	100	584	717	300	376	161	95	162	282	164	0
HepG2_DDX47_ENCSR968BBQ	3209	0.636086	0.00436273	14	89	800	692	280	5	0	106	159	231	180	0
K562_CPSF6_ENCSR424QCW	1613	0.632734	0.00433974	7	54	531	144	50	149	51	64	52	77	47	0
K562_CSTF2T_ENCSR815CVQ	461	0.632538	0.00433839	2	6	240	75	29	35	17	16	9	17	17	0
K562_PNPT1_ENCSR620PUP	462	0.631169	0.004329	2	2	901	53	26	42	12	13	16	25	13	0
HepG2_TBRG4_ENCSR246RRQ	695	0.629352	0.00431655	3	21	1269	168	66	0	0	14	13	50	42	0
HepG2_DDX5_ENCSR776SXA	2825	0.619327	0.00424779	12	44	1019	617	271	1	2	75	147	187	163	2
HepG2_UPF2_ENCSR856ZRV	952	0.612605	0.00420168	4	29	235	95	39	0	0	34	18	63	35	1
K562_ZC3H8_ENCSR718EWL	1454	0.601651	0.00412655	6	16	644	155	60	106	64	23	35	74	48	0
K562_QKI_ENCSR344XID	973	0.599383	0.004111	4	21	255	88	44	67	42	21	14	53	22	0
HepG2_AGGF1_ENCSR853AOV	1219	0.598031	0.00410172	5	11	1446	218	93	1	1	39	62	86	58	1
HepG2_LARP4_ENCSR135LXL	1959	0.595406	0.00408372	8	66	729	370	184	1	0	46	73	141	112	0
K562_PKM_ENCSR438MDN	1249	0.583667	0.0040032	5	17	1254	166	67	94	39	32	41	61	53	0
K562_SLTM_ENCSR084SCN	1000	0.5832	0.004	4	20	634	95	60	67	52	24	16	67	29	0
K562_NFX1_ENCSR815CVQ	503	0.579722	0.00397614	2	10	573	61	27	38	11	6	8	26	17	0
HepG2_EEF2_ENCSR689PHN	760	0.575526	0.00394737	3	34	627	108	57	1	0	13	34	59	40	0
K562_SRSF7_ENCSR163JUC	760	0.575526	0.00394737	3	24	545	98	42	57	39	13	34	46	27	0
K562_FXR2_ENCSR913CAE	765	0.571765	0.00392157	3	19	286	60	23	72	46	21	17	37	19	0
K562_RBM34_ENCSR129RWD	513	0.568421	0.00389864	2	7	360	25	12	50	19	12	6	11	7	1
HepG2_CCAR1_ENCSR135LXL	2075	0.56212	0.00385542	8	54	499	368	158	2	1	47	73	144	103	0
HepG2_PARN_ENCSR305XWT	519	0.56185	0.00385356	2	27	434	60	46	1	0	8	12	57	27	0
K562_SRFBP1_ENCSR572FFX	526	0.554373	0.00380228	2	5	339	61	33	38	17	15	11	28	21	0
K562_DDX19B_ENCSR143COQ	529	0.551229	0.00378072	2	1	279	56	27	44	13	5	15	38	20	0
K562_TIA1_ENCSR129RWD	530	0.550189	0.00377358	2	17	278	21	11	61	27	12	8	15	4	0
K562_EIF2S1_ENCSR913CAE	796	0.549497	0.00376884	3	17	299	67	29	56	33	19	17	51	18	0
K562_STIP1_ENCSR419JMU	1413	0.515924	0.00353857	5	22	314	102	59	123	59	30	25	51	26	0
K562_SDAD1_ENCSR341TTW	852	0.51338	0.00352113	3	21	470	77	34	63	33	19	24	51	19	0
K562_SRSF5_ENCSR129RWD	568	0.51338	0.00352113	2	18	876	20	23	73	19	18	8	19	7	0
HepG2_NUFIP2_ENCSR104ABF	568	0.51338	0.00352113	2	18	485	132	53	0	1	15	23	46	24	0
K562_CPSF7_ENCSR667PLJ	572	0.50979	0.0034965	2	9	406	71	30	39	24	17	8	25	19	0
K562_DGCR8_ENCSR395HQT	5439	0.509322	0.00349329	19	101	1401	736	294	331	162	120	161	218	175	0
K562_NSUN2_ENCSR174OYC	579	0.503627	0.00345423	2	6	326	68	23	44	23	16	26	30	25	0
K562_TRNAU1AP_ENCSR341TTW	870	0.502759	0.00344828	3	33	254	87	49	84	29	19	16	25	12	0
K562_RCC2_ENCSR572FFX	587	0.496763	0.00340716	2	12	301	71	38	53	30	13	17	25	9	0
K562_GEMIN5_ENCSR661HEL	605	0.481983	0.00330579	2	11	487	64	26	54	17	11	12	40	18	0
HepG2_CALR_ENCSR364GRM	3041	0.479448	0.00328839	10	36	545	708	269	3	2	86	123	214	169	1
K562_TIAL1_ENCSR572FFX	609	0.478818	0.00328407	2	10	289	61	39	53	30	19	21	44	19	0
HepG2_UPF1_ENCSR691IVR	917	0.47699	0.00327154	3	29	478	127	81	1	1	23	31	71	53	0
K562_WDR43_ENCSR174OYC	613	0.475693	0.00326264	2	21	336	83	38	43	19	20	22	29	24	0
K562_PPP1R8_ENCSR164MUK	930	0.470323	0.00322581	3	33	1196	74	46	77	32	36	30	34	15	0
HepG2_CSTF2T_ENCSR003EKR	633	0.460663	0.00315956	2	11	299	81	44	0	1	15	13	46	26	0
K562_PSIP1_ENCSR572FFX	636	0.458491	0.00314465	2	10	293	75	30	39	25	23	12	24	20	0
K562_DDX3X_ENCSR913CAE	1297	0.449653	0.00308404	4	41	394	80	39	113	47	35	14	51	23	0
K562_DNAJC21_ENCSR667PLJ	652	0.447239	0.00306748	2	20	355	64	24	57	11	12	10	24	23	0
HepG2_EIF3H_ENCSR853AOV	1310	0.445191	0.00305344	4	32	1149	275	96	1	0	30	45	79	54	0
K562_RBFOX2_ENCSR667PLJ	665	0.438496	0.00300752	2	14	828	51	33	54	24	23	20	28	13	0
HepG2_PPIL4_ENCSR305XWT	334	0.436527	0.00299401	1	17	389	54	40	0	0	8	10	24	17	0
HepG2_ZC3H8_ENCSR584UYK	2021	0.432855	0.00296883	6	48	910	375	177	3	0	50	89	137	117	0
HepG2_IGF2BP1_ENCSR105NML	676	0.431361	0.00295858	2	9	380	133	64	0	0	24	35	47	41	0
K562_LARP4_ENCSR164MUK	1015	0.430936	0.00295567	3	14	163	87	41	92	43	30	29	55	16	0
K562_WRN_ENCSR718EWL	1021	0.428403	0.0029383	3	5	497	163	63	74	24	28	35	44	43	0
K562_SRSF9_ENCSR341TTW	693	0.420779	0.002886	2	4	321	75	40	67	33	14	23	38	20	0
K562_SUGP2_ENCSR164MUK	1042	0.41977	0.00287908	3	27	580	66	40	73	30	20	32	48	13	0
HepG2_GEMIN5_ENCSR689PHN	696	0.418965	0.00287356	2	38	913	105	41	1	0	30	17	47	20	0
K562_NPM1_ENCSR164MUK	707	0.412447	0.00282885	2	15	394	74	40	50	22	28	25	30	18	0
K562_PUM1_ENCSR620PUP	726	0.401653	0.00275482	2	13	362	78	44	53	20	24	18	35	22	0
K562_DHX30_ENCSR667PLJ	751	0.388282	0.00266312	2	12	665	72	25	62	36	19	25	18	20	0
HepG2_DDX21_ENCSR105NML	762	0.382677	0.00262467	2	17	548	142	68	2	0	22	24	65	42	0
K562_FKBP4_ENCSR572FFX	770	0.378701	0.0025974	2	11	398	76	38	68	30	11	15	46	18	0
K562_GTF2F1_ENCSR815CVQ	385	0.378701	0.0025974	1	5	442	53	30	20	18	7	9	28	17	0
HepG2_SAFB2_ENCSR305XWT	393	0.370992	0.00254453	1	22	437	67	28	0	1	14	16	25	15	1
K562_DNAJC2_ENCSR667PLJ	790	0.369114	0.00253165	2	21	192	58	20	66	40	16	14	35	18	0
K562_SF3A3_ENCSR174OYC	801	0.364045	0.00249688	2	70	203	90	35	61	29	18	19	27	22	0
K562_UTP3_ENCSR024FOF	3228	0.361338	0.00247831	8	42	1251	639	257	202	81	65	111	183	170	1
HepG2_SF1_ENCSR104ABF	807	0.361338	0.00247831	2	33	484	182	74	2	1	17	29	54	38	0
K562_BCLAF1_ENCSR245BNJ	1214	0.360297	0.00247117	3	12	410	182	79	82	41	30	35	52	42	0
K562_RBM17_ENCSR118EFE	1622	0.359556	0.00246609	4	38	956	228	98	132	42	41	53	90	54	0
HepG2_PRPF4_ENCSR584UYK	2036	0.358055	0.0024558	5	43	1366	334	173	1	1	43	79	128	113	1
HepG2_SLBP_ENCSR042QTH	408	0.357353	0.00245098	1	14	374	62	37	2	0	5	12	33	11	0
K562_EIF2S2_ENCSR118EFE	2049	0.355783	0.00244021	5	53	633	236	131	151	43	45	44	106	59	0
HepG2_RPL23A_ENCSR674KEK	422	0.345498	0.00236967	1	12	231	63	30	1	0	13	17	36	12	0
K562_ATP5C1_ENCSR143COQ	862	0.338283	0.00232019	2	20	1139	65	33	69	42	27	20	50	22	0
K562_EIF3H_ENCSR226KWO	3910	0.335601	0.00230179	9	63	1169	659	255	284	108	69	141	148	175	1
K562_ZRANB2_ENCSR815CVQ	449	0.324722	0.00222717	1	1	237	56	45	24	21	18	12	22	14	0
K562_ILF3_ENCSR667PLJ	459	0.317647	0.00217865	1	17	498	70	28	37	20	5	11	33	19	0
HepG2_ADAR_ENCSR305XWT	477	0.30566	0.00209644	1	25	216	61	39	1	0	25	12	32	15	0
HepG2_CPSF7_ENCSR067GHD	478	0.305021	0.00209205	1	13	204	75	31	2	0	22	7	28	22	0
HepG2_EIF4G2_ENCSR042QTH	481	0.303118	0.002079	1	21	266	65	40	2	0	8	10	44	13	0
K562_DGCR8_ENCSR619GAS	3369	0.302939	0.00207777	7	21	737	712	251	241	82	74	123	191	183	1
HepG2_ESF1_ENCSR067GHD	487	0.299384	0.00205339	1	23	277	58	37	0	1	14	17	45	14	1
K562_NUSAP1_ENCSR572FFX	492	0.296341	0.00203252	1	5	277	67	25	43	18	19	20	21	19	0
HepG2_SUGP2_ENCSR246RRQ	500	0.2916	0.002	1	11	276	116	51	0	0	7	15	38	30	0
K562_SUB1_ENCSR815CVQ	502	0.290438	0.00199203	1	11	241	57	30	35	21	12	9	25	15	0
K562_CELF1_ENCSR620PUP	503	0.289861	0.00198807	1	4	231	54	25	33	14	10	15	30	24	0
K562_SLBP_ENCSR667PLJ	513	0.284211	0.00194932	1	6	276	45	28	54	17	16	14	20	12	0
K562_GLRX3_ENCSR174OYC	527	0.27666	0.00189753	1	10	289	58	26	41	29	7	13	22	16	0
K562_DKC1_ENCSR143COQ	535	0.272523	0.00186916	1	9	285	55	27	58	18	20	18	29	18	0
K562_SAFB2_ENCSR154OBA	3223	0.271424	0.00186162	6	26	296	650	259	207	98	53	118	199	192	0
K562_CSTF2_ENCSR245BNJ	1077	0.270752	0.00185701	2	11	276	142	69	88	28	25	44	43	29	0
HepG2_EXOSC5_ENCSR521WAI	1078	0.270501	0.00185529	2	11	958	176	80	2	0	43	53	76	61	0
K562_PUM2_ENCSR620PUP	544	0.268015	0.00183824	1	8	1331	61	21	41	30	14	12	21	12	0
K562_FAM120A_ENCSR661HEL	550	0.265091	0.00181818	1	17	570	48	39	45	14	11	11	36	12	0
HepG2_DDX27_ENCSR856ZRV	551	0.26461	0.00181488	1	25	313	72	37	1	1	16	10	63	23	2
K562_DDX27_ENCSR245BNJ	1106	0.263653	0.00180832	2	14	305	153	62	90	40	21	46	55	49	0
HepG2_SNRNP200_ENCSR104ABF	555	0.262703	0.0018018	1	24	300	102	50	1	0	11	15	42	20	1
HepG2_AKAP8_ENCSR246RRQ	562	0.259431	0.00177936	1	13	543	141	55	0	0	6	18	35	29	0
K562_PCBP3_ENCSR341TTW	1125	0.2592	0.00177778	2	39	288	106	57	106	34	27	27	91	30	0
HepG2_NOLC1_ENCSR521WAI	1141	0.255565	0.00175285	2	15	264	210	101	2	0	32	38	59	52	1
K562_DDX1_ENCSR667PLJ	577	0.252686	0.0017331	1	5	584	79	31	36	22	22	19	19	17	0
K562_SRPK2_ENCSR174OYC	581	0.250947	0.00172117	1	52	629	73	28	42	21	12	10	28	29	0
K562_CCDC124_ENCSR143COQ	582	0.250515	0.00171821	1	13	309	70	38	42	31	18	18	30	14	0
K562_NOL12_ENCSR620PUP	586	0.248805	0.00170648	1	11	280	62	15	50	22	13	13	22	17	0
HepG2_NKRF_ENCSR246RRQ	594	0.245455	0.0016835	1	13	297	152	69	0	0	8	22	40	29	0
K562_SFPQ_ENCSR164MUK	600	0.243	0.00166667	1	40	349	53	31	53	32	21	29	27	15	0
K562_LARP7_ENCSR572FFX	602	0.242193	0.00166113	1	18	260	67	38	53	15	9	18	41	15	0
HepG2_MSI2_ENCSR067GHD	602	0.242193	0.00166113	1	34	283	82	33	1	1	27	18	51	22	0
HepG2_PPIG_ENCSR246RRQ	605	0.240992	0.00165289	1	13	313	167	65	0	0	21	20	35	22	0
K562_AUH_ENCSR718EWL	1213	0.240396	0.0016488	2	5	332	165	67	81	50	29	44	65	46	0
K562_CNOT7_ENCSR419JMU	1217	0.239606	0.00164339	2	52	260	91	39	115	39	36	43	61	32	0
K562_STAU1_ENCSR032YMP	611	0.238625	0.00163666	1	11	624	76	28	49	27	14	16	36	19	0
K562_SRSF4_ENCSR772DUM	2492	0.234029	0.00160514	4	43	1618	424	162	168	81	54	85	125	110	0
HepG2_AATF_ENCSR003EKR	627	0.232536	0.0015949	1	27	669	88	34	2	0	16	23	61	21	1
K562_CEBPZ_ENCSR163JUC	641	0.227457	0.00156006	1	6	320	98	43	63	12	17	22	36	27	0
K562_EWSR1_ENCSR913CAE	673	0.216642	0.00148588	1	15	352	64	39	53	28	20	12	38	8	0
K562_SSRP1_ENCSR032YMP	685	0.212847	0.00145985	1	12	300	93	35	57	24	9	14	41	22	0
K562_MTPAP_ENCSR174OYC	686	0.212536	0.00145773	1	25	374	80	33	44	31	20	12	27	38	0
K562_HNRNPH1_ENCSR341TTW	724	0.201381	0.00138122	1	30	361	76	62	50	24	17	28	40	19	0
K562_ZNF800_ENCSR341TTW	725	0.201103	0.00137931	1	11	363	83	32	60	18	21	19	39	23	0
HepG2_RBM15_ENCSR585KOJ	2910	0.200412	0.00137457	4	48	844	611	242	3	1	94	119	201	184	1
K562_DDX51_ENCSR661HEL	736	0.198098	0.0013587	1	14	349	49	23	58	43	17	9	39	16	0
K562_ABCF1_ENCSR032YMP	738	0.197561	0.00135501	1	16	399	80	50	42	37	21	21	47	28	0
K562_CKAP4_ENCSR324WIS	3692	0.197454	0.00135428	5	39	1115	713	276	255	108	82	188	165	150	0
K562_SBDS_ENCSR419JMU	818	0.17824	0.00122249	1	6	441	63	28	72	32	24	26	34	29	0
K562_CCAR1_ENCSR667PLJ	932	0.156438	0.00107296	1	13	382	97	40	65	32	29	21	31	17	1
K562_RPS3_ENCSR772DUM	1905	0.153071	0.00104987	2	15	1408	348	146	118	61	51	79	96	98	0
K562_UPF2_ENCSR438MDN	959	0.152033	0.00104275	1	5	492	136	59	58	33	31	42	46	36	0
K562_XRN2_ENCSR661HEL	1038	0.140462	0.000963391	1	17	565	46	20	68	38	14	13	26	23	0
K562_BCCIP_ENCSR245BNJ	1116	0.130645	0.000896057	1	11	488	156	66	100	31	19	42	59	48	0
HepG2_SRSF4_ENCSR853AOV	1168	0.124829	0.000856164	1	18	758	228	101	0	1	37	50	74	78	1
K562_HNRNPA1_ENCSR438MDN	1288	0.113199	0.000776398	1	36	563	154	83	119	48	40	41	48	48	0
K562_AATF_ENCSR815CVQ	449	0	0	0	5	579	47	25	29	13	13	15	23	11	0
K562_ADAR_ENCSR667PLJ	624	0	0	0	7	641	59	29	41	28	12	10	27	19	0
K562_CCAR2_ENCSR620PUP	368	0	0	0	2	264	39	20	29	14	8	14	19	13	0
K562_CPEB4_ENCSR031RRO	1073	0	0	0	4	374	200	84	74	32	27	32	68	37	0
K562_DDX21_ENCSR129RWD	488	0	0	0	20	206	14	17	48	22	17	4	24	5	0
K562_DDX21_ENCSR163JUC	684	0	0	0	5	486	100	42	50	13	18	22	40	29	0
K562_DDX28_ENCSR661HEL	484	0	0	0	4	285	35	20	28	10	9	5	31	28	0
K562_DROSHA_ENCSR164MUK	439	0	0	0	3	351	55	29	25	14	12	18	18	18	0
K562_EXOSC5_ENCSR341TTW	615	0	0	0	5	295	76	17	46	20	19	21	28	31	0
K562_EXOSC9_ENCSR815CVQ	471	0	0	0	2	230	45	23	29	10	12	6	34	16	0
K562_GRWD1_ENCSR572FFX	371	0	0	0	3	344	57	28	32	9	4	11	22	8	0
K562_HLTF_ENCSR815CVQ	417	0	0	0	4	286	52	31	24	26	11	12	21	17	1
K562_HNRNPF_ENCSR163JUC	747	0	0	0	10	179	108	42	54	35	19	29	45	25	0
K562_HNRNPF_ENCSR572FFX	503	0	0	0	12	212	64	33	35	24	15	10	30	22	0
K562_IGF2BP1_ENCSR163JUC	653	0	0	0	4	367	105	43	39	23	19	23	27	33	1
K562_LIN28B_ENCSR572FFX	319	0	0	0	4	243	46	17	24	15	11	10	15	11	0
K562_LSM11_ENCSR572FFX	441	0	0	0	6	318	54	25	40	13	7	11	21	13	0
K562_NUFIP2_ENCSR174OYC	395	0	0	0	5	160	66	29	19	8	11	17	24	23	0
K562_PARN_ENCSR667PLJ	598	0	0	0	6	242	67	30	47	21	15	12	30	12	0
K562_SMNDC1_ENCSR815CVQ	385	0	0	0	5	180	59	31	26	14	9	8	25	20	0
K562_SUCLG1_ENCSR620PUP	377	0	0	0	9	336	60	20	21	16	8	13	29	11	0
K562_TRIP6_ENCSR032YMP	526	0	0	0	3	182	68	52	32	13	12	16	43	19	0
K562_TUFM_ENCSR620PUP	299	0	0	0	8	186	48	15	27	11	10	1	14	5	0
K562_UBE2L3_ENCSR620PUP	262	0	0	0	8	255	43	21	18	11	6	0	8	8	0
K562_WDR3_ENCSR174OYC	538	0	0	0	1	139	79	27	43	15	11	19	31	23	0
K562_XPO5_ENCSR164MUK	554	0	0	0	17	113	59	36	39	23	17	14	28	16	0
HepG2_ATP5C1_ENCSR067GHD	361	0	0	0	6	282	56	25	0	0	8	17	26	21	0
HepG2_BUD13_ENCSR067GHD	357	0	0	0	4	284	50	28	1	0	11	10	25	10	0
HepG2_CEBPZ_ENCSR067GHD	310	0	0	0	3	202	52	28	1	0	10	8	18	14	0
HepG2_DDX19B_ENCSR538QOG	684	0	0	0	36	218	98	49	0	0	13	18	32	18	0
HepG2_HNRNPF_ENCSR105NML	740	0	0	0	29	176	115	63	1	0	24	36	33	37	0
HepG2_HSPD1_ENCSR246RRQ	547	0	0	0	17	420	146	60	0	0	21	19	20	26	0
HepG2_KRR1_ENCSR246RRQ	566	0	0	0	14	402	143	59	1	0	14	15	35	27	0
HepG2_RBM34_ENCSR491FOC	150	0	0	0	12	237	11	12	0	0	4	1	25	5	0
HepG2_SMN1_ENCSR305XWT	449	0	0	0	35	258	73	43	2	0	10	9	54	18	0
HepG2_SMNDC1_ENCSR491FOC	217	0	0	0	25	80	22	9	1	0	8	6	25	5	0
HepG2_SND1_ENCSR491FOC	88	0	0	0	9	205	10	5	0	0	2	2	7	6	0
HepG2_SRP68_ENCSR856ZRV	516	0	0	0	15	116	59	36	0	0	10	16	45	22	0
HepG2_SSRP1_ENCSR246RRQ	564	0	0	0	18	47	136	58	2	0	11	22	31	30	0
HepG2_STAU1_ENCSR067GHD	395	0	0	0	7	313	66	34	0	1	13	13	29	19	0
HepG2_TRA2A_ENCSR491FOC	172	0	0	0	20	256	26	16	0	0	0	2	17	3	0
HepG2_TROVE2_ENCSR689PHN	443	0	0	0	39	213	74	35	0	0	15	13	28	23	0
HepG2_UTP18_ENCSR691IVR	716	0	0	0	6	88	126	48	0	0	22	33	56	36	0
						216
						389
