# Supplementary material for: The exon junction complex coordinates the cotranscriptional inclusion of blocks of neighboring exons
Source: Genes Dev. 2026 Jan 1;40(1-2):94–109. doi: 10.1101/gad.353081.125 (PMC12758388; doi:10.1101/gad.353081.125)
Supplement: Supplement 2 [file Supplemental_Table_S4.xlsx]

## Sheet: Legend
Table S4	Comparing HEK293T EIF4A3 depletion splicing changes with ENCODE and other published EJC component knockdown experiments
Column name	Description
knockdown1	RBP depleted and cell type. Accession numbers described below
knockdown2	RBP depleted and cell type. Accession numbers described below
dPSI correlation coefficient	Pearson correlation coefficient of dPSI values for coregulated events between knockdown 1 and 2. The max absolute dPSI junction is chosen based on knockdown 1 dPSIs
correlation p-value (-log10)	Signifiance of the observed correlation of dPSI described above
overlap p-value (-log10)	Signifiance of the observed overlap in co-regulated events between knockdowns 1 and 2 using a two-tailed Fishers exact test using the following counts
Number of events regulated in both	Number of significant events (MAJIQ LSVs) that changed in both knockdown 1 and knockdown 2. (Changing is 1 or more junction with absoulte dPSI >= 20%)
Number of events regulated in KD1 only	Number of significant events (MAJIQ LSVs) that changed in only knockdown 1, but quantified in both. (Changing is 1 or more junction with absoulte dPSI >= 20%)
Number of events regulated in KD2 only	Number of significant events (MAJIQ LSVs) that changed in only knockdown 2, but quantified in both. (Changing is 1 or more junction with absoulte dPSI >= 20%)
Number of events quantified in both, but not regulated in either	Number of events (MAJIQ LSVs) that were quantified in both experiments, but were changing in neither
Dataset name	Description
EIF4A3.HEK293	Degron depletion of EIF4A3 in HEK293T cells (this study)
EIF4A3.HepG2	ENCODE shRNA depletion of EIF4A3 in HepG2 cells
EIF4A3.K562	ENCODE shRNA depletion of EIF4A3 in K562 cells
EIF4A3.HeLa	Wang et al. 2014 siRNA depletion of EIF4A3 in HeLa cells
MAGOH.HepG2	ENCODE shRNA depletion of MAGOH in HepG2 cells
MAGOH.K562	ENCODE shRNA depletion of MAGOH in K562 cells
CASC3.HeLa	Wang et al. 2014 siRNA depletion of CASC3 in HeLa cells
UPF1.HeLa	Wang et al. 2014 siRNA depletion of UPF1 in HeLa cells

## Sheet: Table S4
#knockdown1	knockdown2	dPSI correlation coefficient	dPSI correlation p-value (-log10)	overlap p-value (-log10)	Number of events regulated in both	Number of events regulated in KD1 only	Number of events regulated in KD2 only	Number of events quantified in both
EIF4A3.HEK293	EIF4A3.HepG2	0.726508	62.515	136.078	378	4561	1002	72534
EIF4A3.HEK293	EIF4A3.K562	0.903191	inf	inf	1499	3350	1232	70864
EIF4A3.HEK293	EIF4A3.HeLa	0.893266	208.046	inf	597	1747	309	48508
EIF4A3.HEK293	MAGOH.HepG2	0.829842	209.996	inf	825	4161	1116	73241
EIF4A3.HEK293	MAGOH.K562	0.786836	81.9839	182.261	387	4838	660	72871
EIF4A3.HEK293	CASC3.HeLa	0.916625	50.4871	91.7593	126	2765	120	51442
EIF4A3.HEK293	UPF1.HeLa	0.735855	5.09121	6.43573	28	2138	161	40373
EIF4A3.HepG2	EIF4A3.K562	0.732572	39.0636	106.655	229	941	2134	68186
EIF4A3.HepG2	EIF4A3.HeLa	0.743225	14.7128	46.3742	81	513	781	48342
EIF4A3.HepG2	MAGOH.HepG2	0.939508	inf	inf	767	887	1404	82792
EIF4A3.HepG2	MAGOH.K562	0.6782	13.0899	46.9127	93	1117	729	70212
EIF4A3.HepG2	CASC3.HeLa	0.696192	5.6165	27.0445	36	651	195	51938
EIF4A3.HepG2	UPF1.HeLa	0.574105	2.28357	15.2648	22	487	155	41173
EIF4A3.K562	EIF4A3.HeLa	0.905704	132.155	inf	353	936	536	47300
EIF4A3.K562	MAGOH.HepG2	0.815061	121.779	inf	510	1892	1123	68785
EIF4A3.K562	MAGOH.K562	0.897747	163.023	inf	456	2399	601	75980
EIF4A3.K562	CASC3.HeLa	0.893834	33.0805	79.7147	94	1369	149	50500
EIF4A3.K562	UPF1.HeLa	0.58147	1.53493	3.24186	14	1090	174	40028
EIF4A3.HeLa	MAGOH.HepG2	0.848321	57.7942	177.521	207	668	627	48653
EIF4A3.HeLa	MAGOH.K562	0.891724	33.4018	72.5915	96	791	348	47693
EIF4A3.HeLa	CASC3.HeLa	0.935182	52.0363	142.887	115	770	100	49684
EIF4A3.HeLa	UPF1.HeLa	0.874484	8.6032	15.7332	27	725	167	41294
MAGOH.HepG2	MAGOH.K562	0.814251	45.3137	126.723	189	1504	648	70621
MAGOH.HepG2	CASC3.HeLa	0.647272	8.36808	58.5655	66	897	164	52157
MAGOH.HepG2	UPF1.HeLa	0.306241	0.573568	6.43088	15	677	166	41251
MAGOH.K562	CASC3.HeLa	0.90615	13.9126	33.0614	37	445	201	51357
MAGOH.K562	UPF1.HeLa	0.443352	0.888864	7.98703	13	341	173	40499
CASC3.HeLa	UPF1.HeLa	0.957078	8.19223	15.8976	16	155	182	43058
